# Supplementary material for: Are Black Phosphorus Hydrogels Antimicrobial Without Photonic Activation?
Source: Molecules. 2025 May 23;30(11):2292. doi: 10.3390/molecules30112292 (PMC12155703; doi:10.3390/molecules30112292)
Supplement: Supplementary file 1 [file molecules-30-02292-s001.zip]

Archive with 1 entries (1 files):
- molecules-3643242-supplementary.pdf
